# Supplementary material for: Preliminary Assessment of Mycobiome at Former Quarry Site That Hosts a Diverse and Abundant Orchid Population
Source: Microorganisms. 2025 Oct 17;13(10):2390. doi: 10.3390/microorganisms13102390 (PMC12566108; doi:10.3390/microorganisms13102390)
Supplement: Supplementary file 1 [file microorganisms-13-02390-s001.zip]

Archive with 1 entries (1 files):
- microorganisms-3882510-supplementary.pdf
